# Supplementary material for: Biopsy vs comprehensive embryo/blastocyst analysis: a closer look at embryonic chromosome evaluation
Source: Hum Reprod Open. 2025 Mar 12;2025(2):hoaf013. doi: 10.1093/hropen/hoaf013 (PMC11928226; doi:10.1093/hropen/hoaf013)
Supplement: hoaf013_Supplementary_Data [file hoaf013_supplementary_data.zip]

Archive with 2 entries (2 files):
- Supplementary_table_S1.docx
- Supplementary-table-S2-post_adjudication_clean_EO.docx
